# Supplementary material for: Chemical stabilization of dispersed Escherichia coli for enhanced recovery with a handheld electroflotation system and detection by Loop-mediated Isothermal AMPlification
Source: PLoS One. 2021 Jan 5;16(1):e0244956. doi: 10.1371/journal.pone.0244956 (PMC7785231; doi:10.1371/journal.pone.0244956)
Supplement: S1 File — (ZIP) [file pone.0244956.s001.zip]

Archive with 8 entries (8 files):
- S1 Dataset - Figure 1.xlsx
- S2 Dataset -Figure 2.xlsx
- S3 Dataset - Figure 3.xlsx
- S4 Dataset - Figure 4.xlsx
- S5 Dataset - Figure 5.xlsx
- S6 Dataset - Figure 6.xlsx
- S7 Dataset - Table 2.xlsx
- S8 Dataset - Table 4 .xlsx
