# Supplementary material for: Chemical stabilization of dispersed Escherichia coli for enhanced recovery with a handheld electroflotation system and detection by Loop-mediated Isothermal AMPlification
Source: PLoS One. 2021 Jan 5;16(1):e0244956. doi: 10.1371/journal.pone.0244956 (PMC7785231; doi:10.1371/journal.pone.0244956)
Supplement: S1 File — (ZIP) [file pone.0244956.s001.zip › S1 Dataset - Figure 1.xlsx]

## Sheet: Threshold Times
	% Pluronic	Threshold Times
0	0	7	7	7
0.05	0.05	7	7	7
0.1	0.1	7	7	7
0.5	0.5	7	7	7
1	1	7	7	7

## Sheet: Linear analysis
	Threshold Times
Best-fit values	Perfect line
Slope	0
Y-intercept	7
X-intercept
1/slope
Std. Error
Slope
Y-intercept
95% Confidence Intervals
Slope
Y-intercept
X-intercept
Goodness of Fit
R squared	1
Sy.x	0
Is slope significantly non-zero?
F
DFn, DFd
P value
Deviation from zero?
Equation	Y = 7.000
Data
Number of X values	15
Maximum number of Y replicates	3
Total number of values	15
Number of missing values	0
