# Supplementary material for: Chemical stabilization of dispersed Escherichia coli for enhanced recovery with a handheld electroflotation system and detection by Loop-mediated Isothermal AMPlification
Source: PLoS One. 2021 Jan 5;16(1):e0244956. doi: 10.1371/journal.pone.0244956 (PMC7785231; doi:10.1371/journal.pone.0244956)
Supplement: S1 File — (ZIP) [file pone.0244956.s001.zip › S2 Dataset -Figure 2.xlsx]

## Sheet: Sheet1
	Chitosan (g/mL)	Threshold Times
0	0	9	9	9
10-8	5e-08	9	9	10
10-7	5e-07	10	9	9
10-6	5e-06	13	11	10
10-5	5e-05	16	16	18
10-4	0.0005	31*	31*	21
10-3	0.005	31*	31*	31*
10-2	0.05	31*	31*	31*
