# Supplementary material for: Chemical stabilization of dispersed Escherichia coli for enhanced recovery with a handheld electroflotation system and detection by Loop-mediated Isothermal AMPlification
Source: PLoS One. 2021 Jan 5;16(1):e0244956. doi: 10.1371/journal.pone.0244956 (PMC7785231; doi:10.1371/journal.pone.0244956)
Supplement: S1 File — (ZIP) [file pone.0244956.s001.zip › S3 Dataset - Figure 3.xlsx]

## Sheet: PO4 + chitosan 
Time (Min)	Negative Control			Positive Control			0.01 g L-			0.1 g L-1			1 g L-			10 g L-1			0.01 g L-1 + NaOH			0.1 g L-1 + NaOH			1 g L-1 + NaOH			10 g L-1 + NaOH
1	0	0	0	0	0	0	0	0	0	0	0	0	0	0	0*	0	0	0	0*	0*	0*	0*	0*	2.89190742*	0*	1.96067165*	0*	0*	0*	0*
2	0	0	0	0	0	0	0	0	0	0	0	0	0	0	195.863549*	0	0	0	0*	1.52732249*	5.18802973*	13.2345852*	1.49500456*	0*	5.57490044*	0*	4.71415251*	0*	0*	0*
3	0	0	0	3.32649	6.54003	6.76724	7.88171	7.41185	0	10.8848	9.73072	12.0155	11.0974	0	939.724254*	0	0	0	16.4262164*	16.9035639*	22.0219349*	28.6566964*	3.13792433*	15.4643334*	8.09665716*	13.9346198*	18.6050695*	0*	0*	0*
4	0	0	0	9.89872	16.2342	13.3046	15.3558	14.7201	0	10.3112	8.89218	10.5651	11.3768	0	1000*	0	0	0	15.9768283*	16.5619478*	21.9636918*	31.4977113*	4.61987142*	16.2194658*	10.0325889*	12.0216574*	17.850272*	0*	0*	0*
5	0	0	0	8.15739	14.86	12.3975	15.1036	14.3546	0	8.23942	8.25685	10.3332	10.3658	0	950.871792*	0	0	0	13.8224595*	16.5404206*	22.479587*	34.4586909*	2.85718163*	15.3804189*	8.31049145*	10.7134628*	16.9252372*	0*	0*	0*
6	0	0	0	6.78432	13.0557	11.1019	15.0884	13.8254	0	6.51164	7.57214	8.00998	9.10905	0	926.852042*	0	0	0	12.4301058*	15.2062177*	22.9764133*	36.420589*	1.97772792*	14.0004006*	7.82929505*	9.17482975*	15.2584019*	0*	0*	0*
7	0	0	0	6.16779	12.1012	10.194	15.4862	13.8819	0	4.8302	6.50496	8.83478	8.50327	0	880.543076*	0	0	0	12.1584394*	15.8740527*	23.7942568*	38.6395481*	1.02987195*	12.5606984*	7.02331745*	7.84684069*	14.5141384*	0*	0*	0*
8	0	0	0	11.0744	15.3266	12.2312	17.92	15.5235	0.157444	3.3159	6.27428	9.48307	7.61294	0	879.786733*	0	0	0	16.4353482*	21.3062839*	32.8634208*	43.8515978*	3.22078855*	13.7522134*	6.99813642*	7.25996549*	13.8720922*	0*	0*	0*
9	0	0	0	50.2043	47.0746	30.4132	39.5018	32.6039	0	2.37884	5.73911	12.5848	7.158	0	777.133407*	0	0	0	53.9845379*	65.8470843*	101.457973*	72.9124702*	23.7179672*	27.6250502*	8.39914609*	8.1819191*	17.8462036*	0*	0*	0*
10	0	0	0	266.791	228.136	143.887	169.366	139.845	5.5567	2.66043	9.2375	18.2644	5.65196	3.39344	787.783995*	0	0	0	261.235629*	303.275965*	417.341307*	239.185146*	159.591257*	131.528453*	21.6832008*	29.7058897*	41.7101808*	0*	0*	0*
11	0	0	0	695.845	649.826	491.77	507.184	451.148	43.3425	8.8099	24.3387	61.4065	5.42407	1.2771	713.130807*	0	0	0	685.189055*	726.227741*	801.774382*	624.602852*	537.38927*	476.828401*	96.8023655*	145.815714*	169.281709*	0*	0*	0*
12	0	0	0	904.643	892.672	798.262	781.288	734.013	186.426	37.1326	69.5754	157.618	5.70326	1.52085	759.609684*	0	0	0	894.929888*	914.584636*	935.744979*	861.161313*	815.653464*	813.516421*	336.092158*	432.24124*	482.01879*	0*	0*	0*
13	0	0	0	963.655	965.024	908.38	890.144	862.675	436.042	120.362	160.176	317.103	8.31986	4.58335	707.137055*	0	0	0	958.070994*	967.971693*	978.320699*	935.002218*	916.495228*	930.154947*	636.555204*	697.853266*	754.552228*	0*	0*	0*
14	0	0	0	985.415	989.573	953.399	943.361	929.821	634.882	263.68	301.462	527.107	17.8675	15.8904	694.893353*	0	0	0	983.18468*	987.689617*	993.346423*	965.265857*	960.236744*	972.166413*	826.508118*	839.115417*	880.89119*	0*	0*	0*
15	0	0	0	992.676	998.247	976.767	969.802	964.378	751.996	445.36	514.162	710.09	38.9236	41.2418	665.626606*	0	0	0	992.067582*	998.110842*	997.525414*	980.003219*	980.714761*	991.663726*	921.806323*	922.002655*	941.482677*	0*	0*	0*
16	0	0	0	994.816	999.493	990.233	984.032	984.435	822.633	637.35	772.564	819.521	75.0295	97.7711	666.603461*	0	0	0	994.944378*	1000*	997.625358*	988.539263*	993.813843*	997.499817*	967.102206*	962.80955*	973.725078*	0*	0*	0*
17	0	0	0	995.341	1000	994.381	992.791	992.244	885.405	785.263	893.755	887.258	131.937	238.092	540.995656*	0	0	0	1000*	999.659052*	998.425515*	992.658954*	997.505424*	999.838053*	986.457065*	983.862784*	988.06513*	0*	0*	0*
18	0	0	0	995.388	995.553	997.836	995.097	996.8	941.826	883.072	946.523	923.776	271.86	380.444	630.471037*	0	0	0	993.794103*	999.550516*	1000*	996.817127*	1000*	997.15899*	995.481925*	994.006226*	996.765468*	0*	0*	0*
19	0	0	0	1000	994.638	998.814	998.822	999.73	980.03	948.142	978.322	985.938	489.375	458.532	576.738191*	0	0	0	996.113351*	999.838939*	997.613523*	999.110445*	994.760879*	1000*	994.988909*	997.712958*	996.12639*	0*	0*	0*
20	0	0	0	994.317	991.535	1000	999.898	999.548	995.631	984.046	991.857	971.033	670.623	545.675	587.896381*	0	0	0	993.809427*	996.296636*	996.797386*	1000*	999.475365*	997.507299*	998.071732*	1000*	1000*	0*	0*	0*
21	0	0	0	992.77	988.653	998.573	1000	998.825	1000	998.464	998.385	970.311	813.335	635.602	585.808981*	0	0	0	991.30494*	997.07568*	995.786716*	999.807592*	996.476734*	993.739894*	1000*	999.954155*	999.029728*	0*	0*	0*
22	0	0	0	995.651	986.818	994.804	997.56	1000	995.665	1000	1000	1000	914.815	709.076	526.163876*	0	0	0	992.774324*	996.791092*	995.81384*	998.714523*	991.772149*	993.732806*	999.698936*	997.519969*	997.505179*	0*	0*	0*
23	0	0	0	988.481	982.639	993.945	999.222	997.061	998.728	998.512	997.159	968.694	969.966	813.514	540.47101*	0	0	0	986.859779*	990.923045*	991.574987*	998.688954*	992.872815*	988.88779*	995.763994*	994.286*	998.167744*	0*	0*	0*
24	0	0	0	985.732	981.825	990.101	996.244	998.059	995.629	996.373	996.951	959.112	991.115	889.394	454.589324*	0	0	0	990.86825*	991.724749*	991.959992*	996.999118*	989.867732*	987.214963*	997.27607*	996.313187*	993.454141*	0*	0*	0*
25	0	0	0	986.892	979.904	985.951	993.711	995.896	991.624	995.33	992.923	993.135	996.709	925.462	409.272659*	0	0	0	992.450782*	991.661417*	990.304739*	994.758314*	985.928073*	983.836428*	990.757019*	990.035734*	993.456076*	0*	0*	0*
26	0	0	0	981.011	974.294	986.189	994.17	993.257	985.222	992.973	991.203	959.594	1000	982.806	484.978335*	0	0	0	984.307199*	991.280378*	987.237917*	993.915333*	983.900952*	981.469248*	991.987658*	989.059878*	990.93249*	0*	0*	0*
27	0	0	0	977.902	970.876	981.615	990.125	993.604	976.311	987.789	989.555	962.635	997.302	994.795	495.432381*	0	0	0	976.463256*	984.948438*	986.057939*	991.696998*	981.520403*	980.661187*	990.826666*	988.005544*	987.37732*	0*	0*	0*
28	0	0	0	975.043	968.108	979.551	990.435	990.994	975.36	987.409	988.068	955.306	992.078	1000	501.630665*	0	0	0	973.805141*	981.271569*	981.578425*	990.308042*	975.017641*	975.046112*	989.572073*	981.355827*	982.05965*	0*	0*	0*
29	0	0	0	971.904	963.544	975.885	987.578	989.823	971.099	981.9	984.364	953.275	990.816	999.59	546.890871*	0	0	0	969.909529*	978.593372*	980.89428*	986.780814*	975.585439*	974.629973*	988.209422*	980.831913*	980.623155*	0*	0*	0*
30	0	0	0	970.602	961.674	972.212	985.084	987.796	965.411	979.627	980.279	965.665	988.36	987.936	491.632023*	0	0	0	968.750002*	978.708649*	979.006141*	985.008763*	971.60373*	970.893678*	987.433176*	980.824206*	981.540295*	0*	0*	0*

## Sheet: PO4 + chitosan + NaOH 
Time (Min)	Negative Control			Positive Control			0.01 g L-			0.1 g L-1			1 g L-			10 g L-1			0.01 g L-1 + NaOH			0.1 g L-1 + NaOH			1 g L-1 + NaOH			10 g L-1 + NaOH
1	0	0	0	0	0	0	0*	0*	0*	0*	0*	0*	0*	0*	0*	0*	0*	0*	0	0	0	0	0	2.89191	0	1.96067	0	0	0	0
2	0	0	0	0	0	0	0*	0*	0*	0*	0*	0*	0*	0*	195.863549*	0*	0*	0*	0	1.52732	5.18803	13.2346	1.495	0	5.5749	0	4.71415	0	0	0
3	0	0	0	3.32649	6.54003	6.76724	7.88170939*	7.41185451*	0*	10.8848028*	9.73071986*	12.0155481*	11.0973843*	0*	939.724254*	0*	0*	0*	16.4262	16.9036	22.0219	28.6567	3.13792	15.4643	8.09666	13.9346	18.6051	0	0	0
4	0	0	0	9.89872	16.2342	13.3046	15.3557767*	14.7201015*	0*	10.3112451*	8.89217521*	10.5651444*	11.3768134*	0*	1000*	0*	0*	0*	15.9768	16.5619	21.9637	31.4977	4.61987	16.2195	10.0326	12.0217	17.8503	0	0	0
5	0	0	0	8.15739	14.86	12.3975	15.1036382*	14.3545704*	0*	8.23941595*	8.25685417*	10.3332433*	10.3657644*	0*	950.871792*	0*	0*	0*	13.8225	16.5404	22.4796	34.4587	2.85718	15.3804	8.31049	10.7135	16.9252	0	0	0
6	0	0	0	6.78432	13.0557	11.1019	15.0884142*	13.8254076*	0*	6.51164444*	7.57214276*	8.00998472*	9.10905219*	0*	926.852042*	0*	0*	0*	12.4301	15.2062	22.9764	36.4206	1.97773	14.0004	7.8293	9.17483	15.2584	0	0	0
7	0	0	0	6.16779	12.1012	10.194	15.4862448*	13.8819036*	0*	4.83019615*	6.50496303*	8.83478184*	8.50326738*	0*	880.543076*	0*	0*	0*	12.1584	15.8741	23.7943	38.6395	1.02987	12.5607	7.02332	7.84684	14.5141	0	0	0
8	0	0	0	11.0744	15.3266	12.2312	17.9200157*	15.5235126*	0.15744431*	3.31590005*	6.27428139*	9.48306998*	7.61293846*	0*	879.786733*	0*	0*	0*	16.4353	21.3063	32.8634	43.8516	3.22079	13.7522	6.99814	7.25997	13.8721	0	0	0
9	0	0	0	50.2043	47.0746	30.4132	39.501837*	32.6038901*	0*	2.37883592*	5.73910544*	12.5847633*	7.15799916*	0*	777.133407*	0*	0*	0*	53.9845	65.8471	101.458	72.9125	23.718	27.6251	8.39915	8.18192	17.8462	0	0	0
10	0	0	0	266.791	228.136	143.887	169.366087*	139.845374*	5.55669928*	2.66043032*	9.23749843*	18.2644048*	5.65196498*	3.39344193*	787.783995*	0*	0*	0*	261.236	303.276	417.341	239.185	159.591	131.528	21.6832	29.7059	41.7102	0	0	0
11	0	0	0	695.845	649.826	491.77	507.183646*	451.148321*	43.3424951*	8.80989566*	24.3386697*	61.4064744*	5.42406757*	1.27709503*	713.130807*	0*	0*	0*	685.189	726.228	801.774	624.603	537.389	476.828	96.8024	145.816	169.282	0	0	0
12	0	0	0	904.643	892.672	798.262	781.288296*	734.013105*	186.426461*	37.1325634*	69.5754315*	157.617767*	5.7032601*	1.52084726*	759.609684*	0*	0*	0*	894.93	914.585	935.745	861.161	815.653	813.516	336.092	432.241	482.019	0	0	0
13	0	0	0	963.655	965.024	908.38	890.144169*	862.675358*	436.042428*	120.361714*	160.176456*	317.103466*	8.31985729*	4.58335108*	707.137055*	0*	0*	0*	958.071	967.972	978.321	935.002	916.495	930.155	636.555	697.853	754.552	0	0	0
14	0	0	0	985.415	989.573	953.399	943.360835*	929.821034*	634.882142*	263.680355*	301.462497*	527.106708*	17.8674664*	15.8903708*	694.893353*	0*	0*	0*	983.185	987.69	993.346	965.266	960.237	972.166	826.508	839.115	880.891	0	0	0
15	0	0	0	992.676	998.247	976.767	969.801846*	964.37792*	751.996002*	445.360298*	514.162294*	710.089784*	38.9236398*	41.2417536*	665.626606*	0*	0*	0*	992.068	998.111	997.525	980.003	980.715	991.664	921.806	922.003	941.483	0	0	0
16	0	0	0	994.816	999.493	990.233	984.031716*	984.435491*	822.632795*	637.350429*	772.563525*	819.521279*	75.0295429*	97.7710746*	666.603461*	0*	0*	0*	994.944	1000	997.625	988.539	993.814	997.5	967.102	962.81	973.725	0	0	0
17	0	0	0	995.341	1000	994.381	992.791086*	992.243806*	885.404726*	785.263167*	893.754783*	887.258038*	131.937456*	238.0922*	540.995656*	0*	0*	0*	1000	999.659	998.426	992.659	997.505	999.838	986.457	983.863	988.065	0	0	0
18	0	0	0	995.388	995.553	997.836	995.097024*	996.80028*	941.826442*	883.071725*	946.523268*	923.776105*	271.859839*	380.443842*	630.471037*	0*	0*	0*	993.794	999.551	1000	996.817	1000	997.159	995.482	994.006	996.765	0	0	0
19	0	0	0	1000	994.638	998.814	998.8223*	999.729515*	980.030206*	948.141846*	978.322134*	985.938315*	489.374593*	458.531573*	576.738191*	0*	0*	0*	996.113	999.839	997.614	999.11	994.761	1000	994.989	997.713	996.126	0	0	0
20	0	0	0	994.317	991.535	1000	999.898318*	999.547561*	995.631493*	984.045729*	991.857412*	971.032613*	670.623005*	545.675249*	587.896381*	0*	0*	0*	993.809	996.297	996.797	1000	999.475	997.507	998.072	1000	1000	0	0	0
21	0	0	0	992.77	988.653	998.573	1000*	998.824825*	1000*	998.464331*	998.384853*	970.311158*	813.335421*	635.601847*	585.808981*	0*	0*	0*	991.305	997.076	995.787	999.808	996.477	993.74	1000	999.954	999.03	0	0	0
22	0	0	0	995.651	986.818	994.804	997.560431*	1000*	995.66478*	1000*	1000*	1000*	914.814788*	709.075534*	526.163876*	0*	0*	0*	992.774	996.791	995.814	998.715	991.772	993.733	999.699	997.52	997.505	0	0	0
23	0	0	0	988.481	982.639	993.945	999.222462*	997.060886*	998.728199*	998.511732*	997.159099*	968.694436*	969.965743*	813.51399*	540.47101*	0*	0*	0*	986.86	990.923	991.575	998.689	992.873	988.888	995.764	994.286	998.168	0	0	0
24	0	0	0	985.732	981.825	990.101	996.244073*	998.059188*	995.628771*	996.373092*	996.950896*	959.112234*	991.114768*	889.394239*	454.589324*	0*	0*	0*	990.868	991.725	991.96	996.999	989.868	987.215	997.276	996.313	993.454	0	0	0
25	0	0	0	986.892	979.904	985.951	993.71085*	995.89606*	991.623905*	995.329819*	992.922716*	993.135155*	996.708885*	925.461721*	409.272659*	0*	0*	0*	992.451	991.661	990.305	994.758	985.928	983.836	990.757	990.036	993.456	0	0	0
26	0	0	0	981.011	974.294	986.189	994.170043*	993.256596*	985.221563*	992.972952*	991.203058*	959.593775*	1000*	982.806335*	484.978335*	0*	0*	0*	984.307	991.28	987.238	993.915	983.901	981.469	991.988	989.06	990.932	0	0	0
27	0	0	0	977.902	970.876	981.615	990.124637*	993.603758*	976.311102*	987.788522*	989.554621*	962.634562*	997.302292*	994.794623*	495.432381*	0*	0*	0*	976.463	984.948	986.058	991.697	981.52	980.661	990.827	988.006	987.377	0	0	0
28	0	0	0	975.043	968.108	979.551	990.435442*	990.993648*	975.360339*	987.409318*	988.068407*	955.305951*	992.078053*	1000*	501.630665*	0*	0*	0*	973.805	981.272	981.578	990.308	975.018	975.046	989.572	981.356	982.06	0	0	0
29	0	0	0	971.904	963.544	975.885	987.577548*	989.822801*	971.099438*	981.899701*	984.36413*	953.2755*	990.816462*	999.590113*	546.890871*	0*	0*	0*	969.91	978.593	980.894	986.781	975.585	974.63	988.209	980.832	980.623	0	0	0
30	0	0	0	970.602	961.674	972.212	985.084138*	987.795997*	965.41056*	979.627324*	980.279193*	965.664927*	988.359976*	987.935936*	491.632023*	0*	0*	0*	968.75	978.709	979.006	985.009	971.604	970.894	987.433	980.824	981.54	0	0	0
