# Supplementary material for: Chemical stabilization of dispersed Escherichia coli for enhanced recovery with a handheld electroflotation system and detection by Loop-mediated Isothermal AMPlification
Source: PLoS One. 2021 Jan 5;16(1):e0244956. doi: 10.1371/journal.pone.0244956 (PMC7785231; doi:10.1371/journal.pone.0244956)
Supplement: S1 File — (ZIP) [file pone.0244956.s001.zip › S4 Dataset - Figure 4.xlsx]

## Sheet: Tt - HT 15 min
	CFU/mL	Control																											.01 g L- Pluronic
			A1	A1	A2	A2	A2	A3	A3	A3	A1	A1	A1	A2	A2	A2	A3	A3	A3	A1	A1	A1	A2	A2	A2	A3	A3	A3		A1	A1	A2	A2	A2	A3	A3	A3	A1	A1	A1	A2	A2	A2	A3	A3	A3	A1	A1	A1
	100	31*	21	31*	31*	31*	31*	31*	31*	31*	31*	14	31*	31*	31*	31*	12	13	31*	31*	31*	31*	31*	31*	31*	31*	13	31*	31*	31*	31*	30*	12	31*	21*	12	31*	13	31*	19	14	7	6	5	19	31*	25*	31*	30*
	1000	31*	31*	24	28*	31*	31*	31*	31*	31*	31*	31*	31*	31*	31*	31*	16	31*	30*	31*	31*	31*	31*	31*	31*	24	31*	31*	31*	12	12	31*	31*	31*	31*	31*	31*	31*	12	16	31*	13	12	25	14	12	13	14	14
[truncated: 33 more columns]

## Sheet: Tt- LT 20 min. 
	CFU/mL	Control																											.01 g L- Pluronic
		A1	A1	A1	A2	A2	A2	A3	A3	A3	A1	A1	A1	A2	A2	A2	A3	A3	A3	A1	A1	A1	A2	A2	A2	A3	A3	A3	A1	A1	A1	A2	A2	A2	A3	A3	A3	A1	A1	A1	A2	A2	A2	A3	A3	A3	A1	A1	A1
102	100	31*	16	31*	31*	31*	31*	27	31*	31*	28*	31*	31*	31*	31*	31*	26	30*	29*	31*	31*	31*	31*	31*	31*	31*	31*	29*	31*	31*	31*	31*	31*	31*	31*	31*	14	15	31*	31*	31*	31*	31*	31*	30*	31*	31*	31*	31*
103	1000	31*	31*	31*	31*	31*	14	31*	31*	31*	13	31*	21	18	31*	21	13	13	31*	31*	31*	31*	31*	31*	31*	31*	31*	31*	24	19	13	31*	31*	16	24	15	24	14	15	13	13	13	15	14	31*	16	21	17	17
[truncated: 735 more columns]

## Sheet: HT +-Pluronic 15 Min.  
	15 Min. EF Treatment 500mA/ 100 HZ/ 75%			HT_15 Min._0.01 g L- Pluronic			HT_15 Min._0.1 g L- Pluronic
CFU/mL	Experiment 1	Experiment 2	Experiment 3	Experiment 1	Experiment 2	Experiment 3	Experiment 1	Experiment 2	Experiment 3
100	11.11	33.33	11.11	22.22	33.33	11.11	11.11	33.33	11.11
1000	11.11	11.11	11.11	22.22	77.77	66.66	44.44	44.44	100

## Sheet: LT -+ Pluronic 20 Min. det. ra
	20 Min. EF Treatment 300mA/ 20 HZ/ 30%			20 Min. EF/ 0.01 g L- Pluronic			20 Min. EF/ 0.1 g L- Pluronic
CFU/mL	1	2	3	1	2	3	1	2	3
100	22.22	11.11	0	11.11	11.11	11.11	11.11	11.11	11.11
1000	11.11	66.66	0	77.77	88.88	88.88	88.88	100	88.88
