# Supplementary material for: Chemical stabilization of dispersed Escherichia coli for enhanced recovery with a handheld electroflotation system and detection by Loop-mediated Isothermal AMPlification
Source: PLoS One. 2021 Jan 5;16(1):e0244956. doi: 10.1371/journal.pone.0244956 (PMC7785231; doi:10.1371/journal.pone.0244956)
Supplement: S1 File — (ZIP) [file pone.0244956.s001.zip › S5 Dataset - Figure 5.xlsx]

## Sheet: Raw Data
Figure 5A
	CFU/mL	1st mL			2nd mL			3rd mL
		T1	T2	T3	T1	T2	T3	T1	T2	T3
	100	0	33.33	0	0	0	0	33.33	0	33.33
	1000	100	100	100	33.33	100	100	100	66.66	66.66
Figure 5B
	CFU/mL	1st mL			2nd mL			3rd mL
		T1	T2	T3	T1	T2	T3	T1	T2	T3
	100	0	33.33	33.33	33.33	0	0	0	0	0
	1000	66.66	100	100	100	100	100	100	100	66.66
