# Supplementary material for: Chemical stabilization of dispersed Escherichia coli for enhanced recovery with a handheld electroflotation system and detection by Loop-mediated Isothermal AMPlification
Source: PLoS One. 2021 Jan 5;16(1):e0244956. doi: 10.1371/journal.pone.0244956 (PMC7785231; doi:10.1371/journal.pone.0244956)
Supplement: S1 File — (ZIP) [file pone.0244956.s001.zip › S6 Dataset - Figure 6.xlsx]

## Sheet: Raw Data
CFU/mL	Control			0.0 g L-1 Chitosan			0.01 g L-1 Chitosan			0.1 g L-1 Chitosan
100	0	0	0	11.11	11.11	11.11	100	88.9	100	100	100	100

## Sheet: ANOVA
Table Analyzed	LT -/+ 0.1 g L chitosan 10^2 detection ratio
Data sets analyzed	A-D
ANOVA summary
F	841.7
P value	<0.0001
P value summary	****
Significant diff. among means (P < 0.05)?	Yes
R squared	0.9968
Brown-Forsythe test
F (DFn, DFd)	1.000 (3, 8)
P value	0.4411
P value summary	ns
Are SDs significantly different (P < 0.05)?	No
Bartlett's test
Bartlett's statistic (corrected)
P value
P value summary
Are SDs significantly different (P < 0.05)?
ANOVA table	SS	DF	MS	F (DFn, DFd)	P value
Treatment (between columns)	25927	3	8642	F (3, 8) = 841.7	P<0.0001
Residual (within columns)	82.14	8	10.27
Total	26009	11
Data summary
Number of treatments (columns)	4
Number of values (total)	12

## Sheet: Multiple Comparisons
Number of families	1
Number of comparisons per family	3
Alpha	0.05
Dunnett's multiple comparisons test	Mean Diff.	95.00% CI of diff.	Significant?	Summary	Adjusted P Value	B-?
0.0 g L-1 Chitosan vs. Control	11.11	3.576 to 18.64	Yes	**	0.0072	A	Control
0.0 g L-1 Chitosan vs. 0.01 g L-1 Chitosan	-85.19	-92.72 to -77.66	Yes	****	<0.0001	C	0.01 g L-1 Chitosan
0.0 g L-1 Chitosan vs. 0.1 g L-1 Chitosan	-88.89	-96.42 to -81.36	Yes	****	<0.0001	D	0.1 g L-1 Chitosan
Test details	Mean 1	Mean 2	Mean Diff.	SE of diff.	n1	n2	q	DF
0.0 g L-1 Chitosan vs. Control	11.11	0	11.11	2.616	3	3	4.246	8
0.0 g L-1 Chitosan vs. 0.01 g L-1 Chitosan	11.11	96.3	-85.19	2.616	3	3	32.56	8
0.0 g L-1 Chitosan vs. 0.1 g L-1 Chitosan	11.11	100	-88.89	2.616	3	3	33.98	8
