# Supplementary material for: Chemical stabilization of dispersed Escherichia coli for enhanced recovery with a handheld electroflotation system and detection by Loop-mediated Isothermal AMPlification
Source: PLoS One. 2021 Jan 5;16(1):e0244956. doi: 10.1371/journal.pone.0244956 (PMC7785231; doi:10.1371/journal.pone.0244956)
Supplement: S1 File — (ZIP) [file pone.0244956.s001.zip › S7 Dataset - Table 2.xlsx]

## Sheet: Sheet1
		pH
NaOH Solution		13.481	13.8	13.8
EF Sample		5.856	5.848	5.841
NaOH treated EF sample		11.062	11.06	11.07
LAMP reaction mix		8.5	8.5	8.5
Reaction mix w/ EF sample		9	9	9
Amplification products		9	9	9
