# Supplementary material for: Chemical stabilization of dispersed Escherichia coli for enhanced recovery with a handheld electroflotation system and detection by Loop-mediated Isothermal AMPlification
Source: PLoS One. 2021 Jan 5;16(1):e0244956. doi: 10.1371/journal.pone.0244956 (PMC7785231; doi:10.1371/journal.pone.0244956)
Supplement: S1 File — (ZIP) [file pone.0244956.s001.zip › S8 Dataset - Table 4 .xlsx]

## Sheet: 15 minutes EF
Table Analyzed	HT -/+ Pluronic 15 Min. det. ratio
Two-way ANOVA	Ordinary
Alpha	0.05
Source of Variation	% of total variation	P value	P value summary	Significant?
Interaction	18.77	0.0965	ns	No
concentration	20.78	0.0271	*	Yes
treatment	21.07	0.0764	ns	No
ANOVA table	SS	DF	MS	F (DFn, DFd)	P value
Interaction	2236	2	1118	F (2, 12) = 2.859	P=0.0965
concentration	2476	1	2476	F (1, 12) = 6.333	P=0.0271
treatment	2510	2	1255	F (2, 12) = 3.210	P=0.0764
Residual	4691	12	390.9
Difference between row means
Mean of 102	19.75
Mean of 103	43.21
Difference between means	-23.46
SE of difference	9.321
95% CI of difference	-43.76 to -3.148
Data summary
Number of columns (treatment)	3
Number of rows (concentration)	2
Number of values	18
Within each row, compare columns (simple effects within rows)
Number of families	2
Number of comparisons per family	2
Alpha	0.05
Dunnett's multiple comparisons test	Mean Diff.	95.00% CI of diff.	Significant?	Summary	Adjusted P Value
102
Group A vs. HT_15 Min._0.01 g L- Pluronic	-3.703	-44.10 to 36.70	No	ns	0.9623
Group A vs. HT_15 Min._0.1 g L- Pluronic	0	-40.40 to 40.40	No	ns	>0.9999
103
Group A vs. HT_15 Min._0.01 g L- Pluronic	-44.44	-84.84 to -4.040	Yes	*	0.0319
Group A vs. HT_15 Min._0.1 g L- Pluronic	-51.85	-92.25 to -11.45	Yes	*	0.0138
Test details	Mean 1	Mean 2	Mean Diff.	SE of diff.	N1	N2	q	DF
102
Group A vs. HT_15 Min._0.01 g L- Pluronic	18.52	22.22	-3.703	16.14	3	3	0.2294	12
Group A vs. HT_15 Min._0.1 g L- Pluronic	18.52	18.52	0	16.14	3	3	0	12
103
Group A vs. HT_15 Min._0.01 g L- Pluronic	11.11	55.55	-44.44	16.14	3	3	2.753	12
Group A vs. HT_15 Min._0.1 g L- Pluronic	11.11	62.96	-51.85	16.14	3	3	3.212	12

## Sheet: 20 minutes EF
Table Analyzed	LT -/+ Pluronic 20 Min. det. ratio
Two-way ANOVA	Ordinary
Alpha	0.05
Source of Variation	% of total variation	P value	P value summary	Significant?
Interaction	15.72	0.0059	**	Yes
Concentration	56.94	<0.0001	****	Yes
+/- Pluronic	15.72	0.0059	**	Yes
ANOVA table	SS	DF	MS	F (DFn, DFd)	P value
Interaction	4005	2	2002	F (2, 12) = 8.111	P=0.0059
Concentration	14511	1	14511	F (1, 12) = 58.78	P<0.0001
+/- Pluronic	4005	2	2002	F (2, 12) = 8.111	P=0.0059
Residual	2963	12	246.9
Difference between row means
Mean of 102	11.11
Mean of 103	67.9
Difference between means	-56.79
SE of difference	7.407
95% CI of difference	-72.92 to -40.65
Data summary
Number of columns (+/- Pluronic)	3
Number of rows (Concentration)	2
Number of values	18
Within each row, compare columns (simple effects within rows)
Number of families	2
Number of comparisons per family	3
Alpha	0.05
Tukey's multiple comparisons test	Mean Diff.	95.00% CI of diff.	Significant?	Summary	Adjusted P Value
102
Group A vs. Group B	0	-34.23 to 34.23	No	ns	>0.9999
Group A vs. 20 Min. EF/ 0.1 g L- Pluronic	0	-34.23 to 34.23	No	ns	>0.9999
Group B vs. 20 Min. EF/ 0.1 g L- Pluronic	0	-34.23 to 34.23	No	ns	>0.9999
103
Group A vs. Group B	-59.25	-93.48 to -25.03	Yes	**	0.0016
Group A vs. 20 Min. EF/ 0.1 g L- Pluronic	-66.66	-100.9 to -32.44	Yes	***	0.0006
Group B vs. 20 Min. EF/ 0.1 g L- Pluronic	-7.41	-41.64 to 26.82	No	ns	0.8344
Test details	Mean 1	Mean 2	Mean Diff.	SE of diff.	N1	N2	q	DF
102
Group A vs. Group B	11.11	11.11	0	12.83	3	3	0	12
Group A vs. 20 Min. EF/ 0.1 g L- Pluronic	11.11	11.11	0	12.83	3	3	0	12
Group B vs. 20 Min. EF/ 0.1 g L- Pluronic	11.11	11.11	0	12.83	3	3	0	12
103
Group A vs. Group B	25.92	85.18	-59.25	12.83	3	3	6.532	12
Group A vs. 20 Min. EF/ 0.1 g L- Pluronic	25.92	92.59	-66.66	12.83	3	3	7.349	12
Group B vs. 20 Min. EF/ 0.1 g L- Pluronic	85.18	92.59	-7.41	12.83	3	3	0.8168	12
